# Supplementary material for: A nationwide participatory programme to measure person‐centred hospital care in Italy: Results and implications for continuous improvement
Source: Health Expect. 2021 May 20;24(4):1145–57. doi: 10.1111/hex.13231 (PMC8369125; doi:10.1111/hex.13231)
Supplement: Supplementary file 1 — App S1 [file HEX-24-1145-s001.xlsx]

## Sheet: Checklist
AREA	SUB-AREA	CRITERION	ITEM	METHOD [DOC=Document, OBS=Observation]	CODING
1. Person-oriented organizational and care processes	1.1 Attention to frailty and relational needs of the person	1.1.1 Psychological support facilities	1. Psychological support for cancer patients	DOC	10.0 = YES, anxiety and depression are assessed by a questionnaire / interview for all inpatients with the subsequent planning of psychological support 5.0 = YES, psychological support is provided on request, but is not part of a specific program 0.0 = NO NA = Not Applicable
			2. Psychological support for victims of sexual violence	DOC	10.0 = YES, psychological support is provided within a specific care pathway for those who are victims of sexual violence 5.0 = YES, psychological counselling is provided on request, but not within a specific program 0.0 = NO NA = Not Applicable
			3. Psychological support for inpatients who are waiting for an organ transplant or have received it	DOC	10.0 = YES, psychological support is provided as a part of a specific protocol to assist those who have received a transplant 5.0 = YES, psychological support is provided on request, but not within a specific program 0.0 = NO NA = Not Applicable
			4. Psychological support for children / adolescents admitted in ordinary hospitalization	DOC	10.0 = YES, psychological support includes an intervention aimed at both children/adolescent and their relatives during hospital stay 7.5 = YES, psychological support is aimed at both children and their relatives, but only on request 5.0 = YES, psychological support is provided, but only for children on request 0.0 = NO NA = Not Applicable
			5. Psychological support for children / adolescents admitted in Day Hospital – Day Surgery	DOC	10.0 = YES, psychological support includes an intervention aimed at both children/adolescent and their relatives, during the entire stay in hospital 7.5 = YES, psychological support is aimed at both children and their relatives, but only on request 5.0 = YES, psychological support is provided but only for children on request 0.0 = NO NA = Not Applicable
			6. Psychological support in case of pregnancy-related problems	DOC	10.0 = YES, psychological support is provided within a specific care pathway for pregnant women 5.0 = YES, psychological support is provided on request, but is not part of a specific program 0.0 = NO NA = Not Applicable
		1.1.2 Activities/actions to promote social relations and continuity to the outside world	7. Projects/activities to connect the hospital to the outside world	DOC	10.0 = YES, relevant projects/activities are part of a program running for over 12 months 7.5 = YES, relevant projects/activities are part of a program running for less than 12 months 5.0 = YES, relevant projects/activities have been carried out during the last 12 months, but not as a part of a specific program 0.0 = NO NA = Not Applicable
			8. Projects / activities to encourage educational needs and continuity of education for admitted child / teenager	DOC	10.0 = YES 0.0 = NO NA = Not Applicable
			9. One or more projects / activities to encourage child's playfulness and promote positive emotions		10.0 = YES, relevant projects/activities are part of a program running for over 12 months 7.5 = YES, relevant projects/activities are part of a program running for less than 12 months 5.0 = YES, relevant projects/activities have been carried out during the last 12 months, but not as a part of a specific program 0.0 = NO NA = Not Applicable
			10 . Visiting hour in weekdays	DOC/OBS	10.0 = > 6 hours 5.0 = 4-6 hours 0.0 = < 4 hours
			11. Visiting hour in weekend and holidays		10.0 = > 6 hours 5.0 = 4-6 hours 0.0 = < 4 hours
		1.1.3 Facilitating relational and emotional support from family or others	12. Pregnant women can be supported by a trusted person in the labor room	DOC	10.0 = YES 0.0 = NO NA = Not Applicable
			13. Pregnant women can be supported by a trusted person in the delivery room	DOC	10.0 = YES 0.0 = NO NA = Not Applicable
			14. Rooming-in is available	DOC/OBS	10.0 = YES 0.0 = NO NA = Not Applicable
			15. A parent can assist his child inside the neonatal intensive care unit without time limitation	DOC	10.0 = YES 0.0 = NO NA = Not Applicable
			16. A parent can assist his admitted child without time limitation	DOC	10.0 = a bed/armchair bed and the possibility to use the restaurant service for free or at reduced price are provided 7.5 = a bed/armchair bed is provided 5.0 = the possibility to use the restaurant service for free or at reduced price is provided 0.0 = NO NA = Not Applicable
			17. A parent can stay in the pre-anesthesia room in case of invasive tests	DOC	10.0 = YES 0.0 = NO NA = Not Applicable
			18. A parent can stay in the recovery room in case of invasive tests	DOC	10.0 = YES 0.0 = NO NA = Not Applicable
			19. Procedures on supplemental non-medical care	DOC	10.0 = YES 0.0 = NO NA = Not Applicable
			20. The Open-Intensive-Care-Unit model is applied by extending visiting hours	DOC	10.0 = Open to visits for 12 hours or more 8.0 = Open to visits for 8-12 hours 6.0 = Open to visits for 5-8 hours 4.0 = Open to visits for 2-5 hours 2.0 = Open to visits for 1- 2 hours 0.0 = Open to visits for up to 1 hour NA = Not Applicable
			21. The Open-Intensive-Care-Unit model is applied by abolishing the obligation for all visitors to wear all (or most of) the barrier devices (cap, gown, mask, gloves), except for special cases	DOC	10.0 = YES 0.0 = NO NA = Not Applicable
			22. Agreements with accommodation facilities to offer accommodation at reduced prices for patients and their family members (out-of-region hospitalizations, convalescence period, more examinations over several days, short day hospital, etc.)	DOC	10.0 = YES 0.0 = NO NA = Not Applicable
		1.1.4 "Hospital without pain"	23. In the General Medicine Unit there are one or more pain assessment tools in the clinical record	DOC	10.0 = YES 0.0 = NO NA = Not Applicable
			24. In the General Surgery Unit there are one or more pain assessment tools In the clinical record	DOC	10.0 = YES 0.0 = NO NA = Not Applicable
			25. In Oncology Units there are one or more pain assessment tools in the clinical record	DOC	10.0 = YES 0.0 = NO NA = Not Applicable
			26. Pain treatment guidelines and/or procedures are adopted In the General Medicine Unit	DOC	10.0 = YES 0.0 = NO NA = Not Applicable
			27. Pain treatment guidelines and/or procedures are adopted In the General Surgery Unit	DOC	10.0 = YES 0.0 = NO NA = Not Applicable
			28. Pain treatment guidelines and/or procedures are adopted In Oncology Units	DOC	10.0 = YES 0.0 = NO NA = Not Applicable
			29. Pain treatment guidelines and/or procedures are adopted In the Emergency Room	DOC	10.0 = YES 0.0 = NO NA = Not Applicable
			30. Labor analgesia is guaranteed 24 hours a day with an anesthesiologist	DOC	10.0 = YES guaranteed 24 hours a day, every day of the year 5.0 = YES, but with limits of hours and/or days 0.0 = NO NA = Not Applicable
			31. Over the last 36 months one or more training courses on pain management were carried out for doctors	DOC	10.0 = YES 0.0 = NO NA = Not Applicable
			32. Over the last 36 months one or more training courses on pain management were carried out for nurses	DOC	10.0 = YES 0.0 = NO NA = Not Applicable
			33. Patients are informed on post-operative pain	DOC	10.0 = YES 0.0 = NO NA = Not Applicable
	1.2 Respect for privacy	1.2.1 Respecting personal anonymity and non disclosure of sensitive data	34. Activities/initiatives are carried out to inform women about their right to give birth anonymously	DOC/OBS	10.0 = YES 0.0 = NO NA = Not Applicable
			35.Information sheets are available (leaflets, forms, etc.) to communicate to people accessing the Emergency Room (if conscious and capable) they can indicate who can be informed about the emergency	DOC	10.0 = YES 0.0 = NO NA = Not Applicable
			36. Information sheets are available (leaflets, forms, etc.) to communicate to inpatients (if conscious and capable) they can decide who can be informed about the hospitalization and the ward	DOC	10.0 = YES 0.0 = NO NA = Not Applicable
			37. Actions are adopted (for example the assignment of a numerical code) to prevent patients waiting at the Blood Drawing Center from being called by name	OBS	10.0 = YES 0.0 = NO NA = Not Applicable
		1.2.2 Respecting confidentiality	38. Any measure - even temporary - (e.g. screens) is in use to limit the visibility of patients in intensive care units during visiting hours only to family members and relatives	OBS	10.0 = YES 0.0 = NO NA = Not Applicable
			39. Rooms reserved for terminally ill patients and for their assistance by relatives are ensured in the General Medicine Unit compatibly with the structural resources	DOC	10.0 = YES 0.0 = NO NA = Not Applicable
			40. Rooms with - partial or total - visual separation between beds in the General Medicine Unit	OBS	(Expressed in percentage of all rooms on a scale 0-10) 10.0 = Complete 0.0 = None NA = Not Applicable
			41. Rooms with - partial or total - visual separation between beds in the General Surgery Unit	OBS	(Expressed in percentage of all rooms on a scale 0-10) 10.0 = Complete 0.0 = None NA = Not Applicable
			42. Rooms with - partial or total - visual separation between beds in the Unit (specify)…	OBS	(Expressed in percentage of all rooms on a scale 0-10) 10.0 = Complete 0.0 = None NA = Not Applicable
	1.3 Commitment to guarantee cultural, ethnic and religious non-discrimination	1.3.1 Respecting linguistic specificity	43. It is possible to be helped by an interpreter (available inside the healthcare facility or on call)	DOC	10.0 = YES 0.0 = NO
			44. One or more "Informed consent forms" in different languages	DOC	10.0 = YES 0.0 = NO
			45. One or more Information sheets in different languages on services available in the facility (Emergency room, obstetrics, etc.)	DOC	10.0 = YES 0.0 = NO
			46. Service Charter available n different languages	DOC	10.0 = YES 0.0 = NO
			47.The discharge letter can be released in foreign language to international patients who request it	DOC	10.0 = YES 5.0 = YES, only in English 0.0 = NO
		1.3.2 Respecting religious needs	48. Religious assistance for the main national religion (inside the healthcare facility or on call)	DOC	10.0 = YES 0.0 = NO
			49. Chapel available for the main national religion	OBS	10.0 = YES 0.0 = NO
			50. Other area dedicated to religious practice	OBS	10.0 = YES 0.0 = NO
			51. Procedure to guarantee religious assistance for other religions	DOC	10.0 = YES 0.0 = NO
			52. Possibility to perform funerary functions consistent with the deceased ethical beliefs or faith, including the possibility for relatives to act personally in the body reconstruction according to the ritual believed	DOC	10.0 = YES 0.0 = NO
		1.3.3 Respecting ethnic and cultural specificity	53. Possibility to be helped by a cultural mediator (available inside the healthcare facility or on demand)	DOC	10.0 = YES 0.0 = NO
			54.Projects / activities to encourage the use of the services provided by the healthcare facility by users belonging to other cultures	DOC	10.0 = YES, relevant projects/activities are part of a program running for over 12 months 7.5 = YES, relevant projects/activities are part of a program running for less than 12 months 5.0 = YES, relevant projects/activities have been carried out during the last 12 months, but not as a part of a specific program 0.0 = NO NA = Not Applicable
			55. Patients can choose special diet or customize the diet based on their ethical beliefs (e.g. vegetarian diet)	DOC	10.0 = YES 0.0 = NO
			56. Patients can choose special diet or customize the diet based on religious beliefs (e.g. islamic diet)	DOC	10.0 = YES 0.0 = NO
			57.Availability of a multilingual panel, poster, notice at the reception, information point, patient relations office, explaining how to obtain a special ID code that would guarantee health care to foreign users not registered with the National Health Service and without a regular residence permit	DOC/OBS	10.0 = YES 0.0 = NO
			58. Availability of a multilingual panel / poster/ notice at the admission office, explaining how to obtain a special ID code to guarantee health care to foreign users not registered with the National Health Service and without a regular residence permit	DOC/OBS	10.0 = YES 0.0 = NO
			59. Presence of information leaflets delivered at one or more reception points, explaining how to obtain a special ID code that would guarantee health care to foreign users not registered with the National Health Service and without a regular residence permit	DOC/OBS	10.0 = YES 0.0 = NO
			60. Availability of an institutional website explaining the procedure to release a special ID code to guarantee health care to foreign users not registered with the National Health Service and without a regular residence permit	DOC/OBS	10.0 = YES 0.0 = NO
			61. Availability of a multilingual written notice for the foreign citizen on the point of care, indicating the office and procedure to obtain a special ID code for foreign citizens	DOC/OBS	10.0 = YES 0.0 = NO
			62. Availability of an assigned person that would provide orientation in their daily needs to foreign citizens using healthcare services	DOC	10.0 = YES 0.0 = NO
	1.4 Continuity of care	1.4.1 Facilitating continuity of care	63. Use of a Day Surgery discharge summary containing contacts details to refer to in case of need	DOC	10.0 = YES 0.0 = NO NA = Not Applicable
			64. One or more operating procedures during discharge to ensure continuity of care in the transition from another care setting (Integrated home care, Nursing Home, etc.)	DOC	10.0 = YES 0.0 = NO
			65. Periodic audit reports on the application of discharge procedure with transition from another care setting	DOC	10.0 = YES 0.0 = NO
			66. At discharge, possibility for inpatients to book follow-up services through the hospital doctor	DOC	10.0 = YES 0.0 = NO NA = Not Applicable
			67. Periodic reports on the procedure for direct booking of visits and post-hospitalization exams	DOC	10.0 = YES 0.0 = NO NA = Not Applicable
			68. IT solution to share clinical data between the facility and the general practitioner	DOC	10.0 = YES 0.0 = NO
Physical accessibility, liveability and comfort of the facilities	2.1 Physical accessibility	2.1.1 Removal of architectural and sensory barriers	69. Accessibility for disabled people to the Central Booking Service through at least one pathway	OBS	10.0 = YES 0.0 = NO NA = Not Applicable
			70. Accessibility for disabled people to the Patient Relations Office through at least one pathway	OBS	10.0 = YES 0.0 = NO NA = Not Applicable
			71. Accessibility for disabled people to the Diagnostic Imaging Service through at least one pathway	OBS	10.0 = YES 0.0 = NO
			72. Accessibility for disabled people to the Blood Testing Centre through at least one pathway	OBS	10.0 = YES 0.0 = NO NA = Not Applicable
			73. Solutions allowing those who are blind or visually impaired to access the Central Booking Service	OBS	10.0 = YES 0.0 = NO NA = Not Applicable
			74. Solutions allowing those who are blind or visually impaired to access the Patient Relations Office	OBS	10.0 = YES 0.0 = NO NA = Not Applicable
			75.Solutions allowing those who are blind or visually impaired to access the Diagnostic Imaging Service	OBS	10.0 = YES 0.0 = NO
			76. Solutions allowing those who are blind or visually impaired to access the Blood Testing Centre	OBS	10.0 = YES 0.0 = NO NA = Not Applicable
			77. Plan to remove architectural barriers	DOC	10.0 = YES 0.0 = NO NA = Not Applicable
			78. Plan to remove sensory barriers	DOC	10.0 = YES,for all types of sensory barrierss 5.0 = YES, only for some types of sensory barriers 0.0 = NO NA = Not Applicable
		2.1.2 Pedestrian and vehicles accessibility	79. Parking available for people accessing the facility	OBS	10.0 = YES, with 2 or more parking slots per bed 5.0 = YES, with less than 2 parking slots per bed 0.0 = NO NA = Not Applicable
			80. Area for cycles and/or motorcycles parking	OBS	10.0 = YES 0.0 = NO NA = Not Applicable
			81. Reserved parking slots for disabled people accessing the facility	OBS	10 = YES, both inside the facility perimeter and in the parking lot adjacent to the facility, or in the immediate surroundings (max 100 metres from the entrance to the facility perimeter) 7.5 = YES, only in the parking lot adjacent to the facility, or in the immediate surroundings (max 100 metres from the entrance to the facility perimeter) 0.0 = NO NA = Not Applicable
			82. Reserved parking slots for pregnant women ("pink parking")	OBS	10 = YES, both inside the facility perimeter and in the parking lot adjacent to the facility, or in the immediate surroundings (max 100 metres from the entrance to the facility perimeter) 7.5 = YES, only in the parking lot adjacent to the facility, or in the immediate surroundings (max 100 metres from the entrance to the facility perimeter) 0.0 = NO NA = Not Applicable
			83. One or more public transport lines getting to the hospital	OBS	10.0 = YES 0.0 = NO
			84. Free bus shuttle service for users and visitors to move between facilities	OBS	10.0 = YES 0.0 = NO
			85. Taxi station in close proximity to the facility, possibility to call a taxi service or other systems to facilitate a taxi call	OBS	10.0 = YES 0.0 = NO
			86. Possibility to stop vehicle in front of the main entrance for those with walking difficulties	OBS	10.0 = YES 0.0 = NO NA = Not Applicable
			87. Internal pedestrian pathway or sidewalk	OBS	10.0 = YES 0.0 = NO NA = Not Applicable
	2.2 Logistic and signposting	2.2.1 Orientation and signposting	88. Presence in the main hall of one or more updated indications for the location of the Central Booking Service	OBS	10.0 = YES 0.0 = NO NA = Not Applicable
			89. Presence in the main hall of one or more updated indications for the location of the Patient Relations Office	OBS	10.0 = YES 0.0 = NO NA = Not Applicable
			90. Presence in the main hall of one or more updated indications for the location of the Diagnostic Imaging Service	OBS	10.0 = YES 0.0 = NO NA = Not Applicable
			91. Presence in the main hall of one or more updated indications for the location of the General Medicine Unit	OBS	10.0 = YES 0.0 = NO NA = Not Applicable
			92. Presence in the main hall of one or more updated indications for the location of the General Surgery Unit	OBS	10.0 = YES 0.0 = NO NA = Not Applicable
			93. Presence in the main hall of one or more updated indications for the location of the Healthcare Management Office	OBS	10.0 = YES 0.0 = NO NA = Not Applicable
			94. Internal orientation signposts to highlight separate pathways for different destination areas	OBS	10.0 = YES 0.0 = NO
		2.2.2 Internal Pathways	95. Internal pathways to guide inpatients of the General Surgery Unit on how to reach the operating room	OBS	10.0 = YES 0.0 = NO NA = Not Applicable
			96. Internal pathways allowing women in labour to reach the delivery room or the operating room (in case of caesarean section or other surgical interventions)	OBS	10.0 = YES 0.0 = NO NA = Not Applicable
			97. Internal pathways allowing inpatients to access the Diagnostic Imaging Service without going through the waiting room reserved to external patients and their carers	OBS	10.0 = YES 0.0 = NO
	2.3 Person-oriented wards	2.3.1 Wards equipment and characteristics	98. Individual use of television in hospital rooms in the General Medicine Unit	OBS	(Expressed in percentage of all rooms on a scale 0-10) 10.0 = Complete 0.0 = None NA = Not Applicable
			99. Individual use of television in hospital rooms in the General Surgery Unit	OBS	(Expressed in percentage of all rooms on a scale 0-10) 10.0 = Complete 0.0 = None NA = Not Applicable
			100. Individual use of television in hospital rooms in the Unit (specify) …………	OBS	(Expressed in percentage of all rooms on a scale 0-10) 10.0 = Complete 0.0 = None NA = Not Applicable
			101. Hospital rooms with air conditioning system in the General Medicine Unit	OBS	(Expressed in percentage of all rooms on a scale 0-10) 10.0 = Complete 0.0 = None NA = Not Applicable
			102. Hospital rooms with air conditioning system in the General Surgery Unit	OBS	(Expressed in percentage of all rooms on a scale 0-10) 10.0 = Complete 0.0 = None NA = Not Applicable
			103. Hospital rooms with air conditioning system in the Unit (specify) …………	OBS	(Expressed in percentage of all rooms on a scale 0-10) 10.0 = Complete 0.0 = None NA = Not Applicable
			104. Hospital rooms with no more than 2 beds in the General Medicine Unit	OBS	(Expressed in percentage of all rooms on a scale 0-10) 10.0 = Complete 0.0 = None NA = Not Applicable
			105. Hospital rooms with no more than 2 beds in the General Surgery Unit	OBS	(Expressed in percentage of all rooms on a scale 0-10) 10.0 = Complete 0.0 = None NA = Not Applicable
			106. Hospital rooms with no more than 2 beds in the Unit (specify) ……………….	OBS	(Expressed in percentage of all rooms on a scale 0-10) 10.0 = Complete 0.0 = None NA = Not Applicable
			107. Free wireless internet access	DOC/OBS	10.0 = YES 0.0 = NO
			108. Hospital rooms with internal bathrooms in the General Medicine Unit	OBS	(Expressed in percentage of all rooms on a scale 0-10) 10.0 = Complete 0.0 = None NA = Not Applicable
			109. Hospital rooms with internal bathrooms in the General Surgery Unit	OBS	(Expressed in percentage of all rooms on a scale 0-10) 10.0 = Complete 0.0 = None NA = Not Applicable
			110. Hospital rooms with internal bathrooms in the Unit (specify) ……………………….	OBS	(Expressed in percentage of all rooms on a scale 0-10) 10.0 = Complete 0.0 = None NA = Not Applicable
			111. Dining room reserved for patients and their families in the Psychiatric Diagnosis and Treatment Service/ Psychiatric Unit	OBS	10.0 = YES 0.0 = NO NA = Not Applicable
			112. Sitting room or any other area for socialization in the Psychiatric Diagnosis and Treatment Service / Psychiatric Unit	OBS	10.0 = YES 0.0 = NO NA = Not Applicable
		2.3.2 Child friendly wards	113. Pediatric Units equipped with play area	OBS	(Expressed in percentage of all rooms on a scale 0-10) 10.0 = Complete 0.0 = None NA = Not Applicable
			114. Pediatric Units equipped with reading corners/ library	OBS	(Expressed in percentage of all rooms on a scale 0-10) 10.0 = Complete 0.0 = None NA = Not Applicable
			115. Pediatric Units equipped with furnitures suitable for children	OBS	(Expressed in percentage of all rooms on a scale 0-10) 10.0 = Complete 0.0 = None NA = Not Applicable
			116. Pediatric Units equipped with coloured walls and corridors	OBS	(Expressed in percentage of all rooms on a scale 0-10) 10.0 = Complete 0.0 = None NA = Not Applicable
			117. Pediatric Units equipped with specific decorations on the walls	OBS	(Expressed in percentage of all rooms on a scale 0-10) 10.0 = Complete 0.0 = None NA = Not Applicable
			118. Waiting room dedicated for children in the Emergency room	OBS	10.0 = YES 0.0 = NO NA = Not Applicable
			119. Child-friendly operating room	OBS	10.0 = YES 0.0 = NO NA = Not Applicable
		2.3.3 Conveniences	120. Possibility for patients on a free diet to choose between two or more menu options	DOC	10.0 = YES 0.0 = NO
			121. Breakfast time	DOC/OBS	10 = from 7:00 a.m. 0 = by 7:00 a.m.
			122. Lunch time	DOC/OBS	10 = from 12:00 a.m. 0 = by 12:00 a.m.
			123. Dinner time	DOC/OBS	10 = from 7:00 p.m. 0 = by 7:00 p.m.
			124. Possibility to obtain extra cleaning services on demand by patient and/or health professional	DOC	10.0 = YES 0.0 = NO
			125. Presence of diaries of daily bathroom cleaning operations (with the worker's name/code and timing) in the Emergency Room	OBS	10.0 = YES 0.0 = NO NA = Not Applicable
			126. Presence of diaries of daily bathroom cleaning operations (with the worker's name/code and timing) in the Central Booking Service	OBS	10.0 = YES 0.0 = NO NA = Not Applicable
			127. Patients can receive a meal and/or other food during a visit in the Emergency Room	DOC	10.0 = YES 0.0 = NO NA = Not Applicable
			128. Patients can receive a meal and/or other food during a visit in the Outpatient Clinic	DOC	10.0 = YES 0.0 = NO NA = Not Applicable
	2.4 Overall comfort	2.4.1 Comfort of common services	129. Inpatients and their relatives can buy newspapers and magazines	DOC/OBS	10.0 = YES 0.0 = NO
			130. Inpatients and their relatives can buy accessories for personal care	OBS	10.0 = YES 0.0 = NO
			131. ATM inside the facility	OBS	10.0 = YES 0.0 = NO
			132. Safety deposit service for inpatients	DOC/OBS	10.0 = YES 5.0 = YES, only in some wards or particular cases 0.0 = Not Applicable
			133. A barber / hairdresser is available inside the facility or on call	DOC/OBS	10.0 = YES, both 5.0 = YES, only barber 5.0 = YES, only hairdresser 0.0 = NO
			134. Coffe bar	OBS	10.0 = YES 0.0 = NO
			135. Library / reading corner with books and magazines freely accessible to inpatients and relatives	OBS	10.0 = accessible to all 5.0 = accessible only to inpatients of certain Units and their relatives 0.0 = NO
			136.Green area / garden with benches accessible to inpatients and relatives	OBS	10.0 = YES 5.0 = YES, only for inpatient of certain wards and their relatives 0.0 = NO
		2.4.2 Comfort of waiting rooms	137. Dedicated space (not just a corridor with chairs) in the Waiting room of the Emergency Department	OBS	10.0 = YES 0.0 = NO NA = Not Applicable
			138. Waiting room of the Emergency Department with Seats	OBS	10.0 = YES 0.0 = NO NA = Not Applicable
			139. Waiting room of the Emergency Department with vending machines dispensing drinks / food	OBS	10.0 = YES 0.0 = NO NA = Not Applicable
			140. Waiting room of the Emergency Department with Air conditioning	OBS	10.0 = YES 0.0 = NO NA = Not Applicable
			141. Waiting room of the Emergency Department with a display updated in real time showing the number of patients waiting for each triage code	OBS	10.0 = YES 0.0 = NO NA = Not Applicable
			142. Waiting room of the Emergency Department with a Television (also on closed-circuit)	OBS	10.0 = YES 0.0 = NO NA = Not Applicable
			143. Dedicated space (not a corridor with chairs) for the Waiting room of the Blood Testing Centre	OBS	10.0 = YES 0.0 = NO NA = Not Applicable
			144. Waiting room of the Blood Testing Centre with seats	OBS	10.0 = YES 0.0 = NO NA = Not Applicable
			145. Waiting room of the Blood Testing Centre with vending machines dispensing drinks / food	OBS	10.0 = YES 0.0 = NO NA = Not Applicable
			146. Waiting room of the Blood Testing Centre with air conditioning	OBS	10.0 = YES 0.0 = NO NA = Not Applicable
			147. Waiting room of the Intensive Care Unit with a space dedicated (not a corridor with chairs)	OBS	10.0 = YES 0.0 = NO NA = Not Applicable
			148. Waiting room of the Intensive Care Unit with seats	OBS	10.0 = YES 0.0 = NO NA = Not Applicable
			149. Waiting room of the Intensive Care Unit with vending machines dispensing drinks / food	OBS	10.0 = YES 0.0 = NO NA = Not Applicable
			150. Waiting room of the Intensive Care Unit with air conditioning	OBS	10.0 = YES 0.0 = NO NA = Not Applicable
			151. Dedicated space (not a corridor with chairs) for the Waiting room of the Delivery Room	OBS	10.0 = YES 0.0 = NO NA = Not Applicable
			152. Waiting room of the Delivery Room with seats	OBS	10.0 = YES 0.0 = NO NA = Not Applicable
			153. Waiting room of the Delivery Room with vending machines dispensing drinks / food	OBS	10.0 = YES 0.0 = NO NA = Not Applicable
			154. Waiting room of the Delivery Room with air conditioning	OBS	10.0 = YES 0.0 = NO
			155. Health services provided by the healthcare facility can be booked at one or more desks of the Central Booking Service, open >36 hours per week	DOC/OBS	10.0 = YES 0.0 = NO
			156. Health services provided by the healthcare facility can be booked at one or more desks of the Central Booking Service, open all day one or more days a week	DOC/OBS	10.0 = YES 0.0 = NO
			157. Health services provided by the healthcare facility can be booked at one or more desks of the Central Booking Service, open on Saturdays	DOC/OBS	10.0 = YES 0.0 = NO
			158. Health services provided by the healthcare facility can be booked at one or more desks of the Central Booking Service, open before 9:00 AM one or more times a week	DOC/OBS	10.0 = YES 0.0 = NO
			159. Health services provided by the healthcare facility can be booked at one or more desks of the Central Booking Service, closed 5:00 PM one or more times a week	DOC/OBS	10.0 = YES 0.0 = NO
			160. Users can book services provided by the health facility through the Central Booking Service, at a booking desk indicated by an operator	DOC	10.0 = YES 0.0 = NO
			161. Users can book services provided by the health facility by phone through the Central Booking Service	DOC	10.0 = YES 0.0 = NO
			162. Users can book services provided by the health facility through the General Practitioner	DOC	10.0 = YES 0.0 = NO
			163. Users can book services provided by the health facility through a Pharmacy	DOC	10.0 = YES 0.0 = NO
			164. Users can book services provided by the health facility at a booking desk located in non-healthcare facilities (Medical Associations, Voluntary Associations, Municipalities, etc.)	DOC	10.0 = YES 0.0 = NO
			165. Users can book services provided by the health facility at a booking desk located in local health facilities	DOC	10.0 = YES 0.0 = NO
			166. Users can book services provided by the health facility through WEB reservations	DOC	10.0 = YES 0.0 = NO
			167. Alternative methods to pay the ticket inside the healthcare facility: credit or debit card at the central booking service desk or other desks to pay the ticket	OBS	10.0 = YES 0.0 = NO
			168. Alternative methods to pay the ticket inside the healthcare facility: automatic cashiers within the facility	OBS	10.0 = YES 0.0 = NO
			169. Alternative methods to pay the ticket outside the healthcare facility: shops	DOC	10.0 = YES 0.0 = NO
			170. Alternative methods to pay the ticket outside the healthcare facility: bank transfer or money order	DOC	10.0 = YES 0.0 = NO
			171. Alternative methods to pay the ticket outside the healthcare facility: ATMs and / or other automatic cashiers located at shops, post offices, etc.	DOC	10.0 = YES 0.0 = NO
			172. Alternative methods to pay the ticket outside the healthcare facility: pharmacies	DOC	10.0 = YES 0.0 = NO
			173. Alternative methods to pay the ticket outside the healthcare facility: online payment	DOC	10.0 = YES 0.0 = NO
		3.1.2 Simplifying procedures to access healthcare services	174. One or more procedures to simplify the pre-operative clinical pathway	DOC	10.0 = YES 0.0 = NO NA = Not Applicable
			175. Privileged access to the Blood Testing Center for defined categories of users	OBS	10.0 = YES 0.0 = NO NA = Not Applicable
			176. Documentation about the obligations on drugs prescription and delivery for visited or discharged patients : drugs are delivered to continue the prescribed therapy	DOC	10.0 = YES 0.0 = NO NA = Not Applicable
			177. Documentation about the obligations on drugs prescription and delivery for visited or discharged patients : drugs are prescribed using a prescription pad charged to the NHS (red prescription)	DOC	10.0 = YES 0.0 = NO NA = Not Applicable
	3.2 Facilitation of access to information and transparency	3.2.1 Facilitating access to clinical documentation	178. Home delivery of the Laboratory examination reports	DOC	10.0 = YES 0.0 = NO NA = Not Applicable
			179. Online transmission of Laboratory examination reports	DOC	10.0 = YES 0.0 = NO NA = Not Applicable
			180. Home delivery of the personal health record	DOC	10.0 = YES 0.0 = NO
			181. Online availability of the personal health record	DOC	10.0 = YES 0.0 = NO
			182. Home delivery of results of instrumental diagnostic tests	DOC	10.0 = YES 0.0 = NO NA = Not Applicable
			183. Online availability of results of instrumental diagnostic tests	DOC	10.0 = YES 0.0 = NO NA = Not Applicable
			184. Presence of a diary of scheduled hospitalizations to inform patients on their position in the waiting list of the Orthopedics Unit	DOC	10.0 = YES 0.0 = NO NA = Not Applicable
			185. Definition of the maximum waiting time for the release of a copy of the medical record and its communication through one or more information tools (Service Charter, leaflets, website, notices, etc.)	DOC	10.0 = YES 0.0 = NO
			186. Availability of digital images of ultrasound examinations (ultrasound, doppler, ecodoppler)	DOC	10.0 = YES 0.0 = NO NA = Not Applicable
			187. Availability of digital images of radiological exams (CT scan, magnetic resonance imaging, traditional radiology exams)	DOC	10.0 = YES 0.0 = NO NA = Not Applicable
			188. Copies of medical records available within 30 days of the request or within the maximum time established by the health care facility (if any) out of the total number of copies of medical records required in an index month	DOC	(Expressed in percentage of all rooms on a scale 0-10) 10.0 = Complete 0.0 = None NA = Not Applicable
			189. Presence of procedures or other documentation obliging doctors visiting outpatients to release a specific report	DOC	10.0 = YES 0.0 = NO NA = Not Applicable
		3.2.2 Acess to information	190. Patient Relations Office open >36 hours per week	DOC/OBS	10.0 = YES 0.0 = NO NA = Not Applicable
			191. Patient Relations Office open 24 hours a day, one or more times a week	DOC/OBS	10.0 = YES 0.0 = NO NA = Not Applicable
			192. Patient Relations Office open on Saturday	DOC/OBS	10.0 = YES 0.0 = NO NA = Not Applicable
			193. Patient Relations Office open before 9:00 AM one or more times a week	DOC/OBS	10.0 = YES 0.0 = NO NA = Not Applicable
			194. Patient Relations Office closed after 5:00 PM one or more times a week	DOC/OBS	10.0 = YES 0.0 = NO NA = Not Applicable
			195. Company/facility with a telephone number to provide information to the public	DOC/OBS	10 = YES, for free 5 =Yes, paid 0 = NO
			196. Brochures on diagnostic and care procedures for minors	DOC/OBS	10.0 = YES 0.0 = NO NA = Not Applicable
			197. Presence of one or more information tools on doctor (s) in charge of the General Medicine Unit	OBS	10.0 = YES 0.0 = NO NA = Not Applicable
			198. Presence of one or more information tools on doctor(s) of the General Medicine Unit receiving family members	OBS	10.0 = YES 0.0 = NO NA = Not Applicable
			199. Presence of one or more information tools on doctor(s) visiting hours at the General Medicine Unit	OBS	10.0 = YES 0.0 = NO NA = Not Applicable
		3.2.3 Website contents and accessibility	200. List of online services available at the hospital website	OBS	10.0 = YES 0.0 = NO
			201. List of online services offered by the Patient Relations Office available at the hospital website	OBS	10.0 = YES 0.0 = NO
			202. List of e-participation tools available at the hospital website	OBS	10.0 = YES 0.0 = NO
			203. List of the documents required to obtain medical records available at the hospital website	OBS	10.0 = YES 0.0 = NO
			204. Forms to request the medical record available at the hospital website	OBS	10.0 = YES 0.0 = NO
			205. Telephone numbers and e-mail addresses that the citizen can use for any request related to institutional tasks available at the hospital website (transparency section)	OBS	10.0 = YES 0.0 = NO
			206. Waiting times for healthcare services available at the hospital website	OBS	10.0 = YES 0.0 = NO
			207. Audiovisual content relative to all documents listed above available at the hospital website	DOC	10.0 = YES 0.0 = NO
4. Taking care of the relationship with patients and citizens	4.1 Relationship between health professional and patient	4.1.1 Taking care of clinical communication and individual empowerment	208. Operating procedures on informed consent available		10.0 = YES 0.0 = NO
			209. Availability of templates of periodic reports to monitor the application of operating procedures on informed consent	DOC	10.0 = YES 0.0 = NO
			210. Units where a welcome procedure is defined	DOC	(Expressed in percentage of all rooms on a scale 0-10) 10.0 = Complete 0.0 = None NA = Not Applicable
			211. Units where each patient is assigned to one or more healthcare professionals (doctor/nurse) to refer to during the treatment process	DOC	(Expressed in percentage of all rooms on a scale 0-10) 10.0 = Complete 0.0 = None NA = Not Applicable
			212. Patient can have a free second opinion	DOC	10.0 = YES 0.0 = NO
			213. Welcome service for citizens accessing the Emergency Room	DOC	10.0 = YES 0.0 = NO NA = Not Applicable
			214. Written protocol addressed to healthcare professionals to promote breastfeeding	DOC	10.0 = YES 0.0 = NO NA = Not Applicable
			215. One or more education/information initiatives addressed to pregnant women for promoting breastfeeding	DOC	10.0 = YES 0.0 = NO NA = Not Applicable
			216. Organization of a Childbirth preparation course	DOC	10.0 = YES 0.0 = NO NA = Not Applicable
			217. Organization of a course on post-partum problems for new mothers or new parents	DOC	10.0 = YES 0.0 = NO NA = Not Applicable
			218. At least one initiative of "health promotion" promoted with civic organizations	DOC	10.0 = YES, relevant projects/activities are part of a program running for over 12 months 7.5 = YES, relevant projects/activities are part of a program running for less than 12 months 5.0 = YES, relevant projects/activities have been carried out during the last 12 months, but not as a part of a specific program 0.0 = NO NA = Not Applicable
			219. At least one initiative in the scientific, institutional or civic environment, formally presented as promoted by the hospital to encourage individual patients empowerment	DOC	10.0 = YES 0.0 = NO NA = Not Applicable
			220. At least one initiative to inform citizens on conservation and donation of hematopoietic stem cells from cord blood	DOC	10.0 = YES, relevant initiatives are permanent, but they are part of a program on this topic started for more than 12 months 5.0 = YES, specific activities have been carried out over the last 12 months but they are not part of a specific program 0.0 = NO NA = Not Applicable
			221. At least one initiative to inform citizens on procedures to express willingness to donate organs	DOC	10.0 = YES, relevant initiatives are permanent, but they are part of a program on this topic started for more than 12 months 5.0 = YES, specific activities have been carried out over the last 12 months but they are not part of a specific program 0.0 = NO NA = Not Applicable
			222. Activities/initiatives of narrative medicine	DOC	10.0 = YES, relevant initiatives are permanent, but they are part of a program on this topic started for more than 12 months 5.0 = YES, specific activities have been carried out over the last 12 months but they are not part of a specific program 0.0 = NO
		4.1.2 Training and supporting the staff in the relationship with patient	223. At least one training course on cultural diversity for health professionals mostly in contact with foreign users over the last 36 months	DOC	10.0 = YES 0.0 = NO NA = Not Applicable
			224. At least one training course for doctors on clinical communication and/or on the helping relationship over the last 36 months	DOC	10.0 = YES 0.0 = NO NA = Not Applicable
			225. At least one training course for nurses on clinical communication and/or on the helping relationship over the last 36 months	DOC	10.0 = YES 0.0 = NO NA = Not Applicable
			226. At least one training course on the end of life management for healthcare professionals	DOC	10.0 = YES 0.0 = NO NA = Not Applicable
			227. At least one survey on organizational climate and well-being over the last 24 months	DOC	10.0 = YES 0.0 = NO NA = Not Applicable
			228. At least one improvement action on organizational climate and well-being after the survey	DOC	10.0 = YES 0.0 = NO NA = Not Applicable
	4.2 Relationship with the citizen	4.2.1 Taking on committment towards citizen	229. The service Charter is available inside the facility	DOC	10.0 = YES 0.0 = NO
			230. The service Charter is available on the website	OBS	10.0 = YES 0.0 = NO
			231. The Service Charter has been updated less than 36 months before	OBS	10.0 = YES 0.0 = NO NA = Not Applicable
			232. The Service Charter includes general information on the services provided and procedures to access and use services	DOC	10.0 = YES 0.0 = NO
			233. The Service Charter includes a section dedicated to commitments – with related indicators - standards and tools for monitoring	DOC	10.0 = YES 0.0 = NO
			234. The Service Charter includes a section dedicated to methods of protecting citizens and users with respect to inefficiencies and acts or behaviours that limit the services usability	DOC	10.0 = YES 0.0 = NO
			235. Production of any kind of periodic qualitative/quantitative reports of complaints received from the Patient Relations Office over the last 24 months	DOC	10.0 = YES 0.0 = NO NA = Not Applicable
			236. At least one action or measure was undertaken following the findings of the analysis of complaints	DOC	10.0 = YES 0.0 = NO NA = Not Applicable
			237. A survey on users satisfaction was carried out over the last 24 months	DOC	10.0 = YES 0.0 = NO NA = Not Applicable
			238. Results of the survey on users satisfaction were publicly disclosed	DOC	10.0 = YES 0.0 = NO NA = Not Applicable
			239. One or more improvement action were implemented following the survey on users satisfaction	DOC	10.0 = YES 0.0 = NO NA = Not Applicable
			240. A service charter of birth clinical pathway services has been drafted	DOC	10.0 = YES 0.0 = NO NA = Not Applicable
		4.2.2 Reception	241. Information point in the hall at the main entrance of the facility	DOC	10.0 = YES 0.0 = NO
			242. Welcome service	OBS	10.0 = YES 0.0 = NO
		4.2.3 Training the front staff	243. At least one or more training/refresher courses on the relation and communication to users were carried out for the front staff over the last 36 months	DOC	10.0 = YES 0.0 = NO NA = Not Applicable
